# Supplementary material for: RNAi-Mediated Silencing of the Chitinase 5 Gene for Fall Webworm (Hyphantria cunea) Can Inhibit Larval Molting Depending on the Timing of dsRNA Injection
Source: Insects. 2021 Apr 30;12(5):406. doi: 10.3390/insects12050406 (PMC8147239; doi:10.3390/insects12050406)
Supplement: Supplementary file 1 [file insects-12-00406-s001.zip]

Archive with 3 entries (3 files):
- .DS_Store
- sup. Table S1-S4; Fig. S1- S4.pdf
- sup. Table S5.xlsx
