# Supplementary material for: RNAi-Mediated Silencing of the Chitinase 5 Gene for Fall Webworm (Hyphantria cunea) Can Inhibit Larval Molting Depending on the Timing of dsRNA Injection
Source: Insects. 2021 Apr 30;12(5):406. doi: 10.3390/insects12050406 (PMC8147239; doi:10.3390/insects12050406)
Supplement: Supplementary file 1 [file insects-12-00406-s001.zip › sup. Table S5.xlsx]

## Sheet: Table S5.
Table S5. DEGs between the dsGFP and dsHcCht5 samples.
Gene ID	FPKM-dsGFP	FPKM-dsHcCht5	FDR	log2FC	Regulated	Annotation
c46980.graph_c12	212.56	52.95	0	-1.23	down	--
c46559.graph_c3	142.6	80.83	0.026	-0.7	down	PREDICTED: transmembrane protein 205-like
c36298.graph_c0	21.99	7.57	0.038	-0.92	down	beta-glucosidase precursor
c48317.graph_c0	13.02	5.39	0.048	-0.86	down	putative mandelate racemase
c45720.graph_c2	384.6	188.4	0.003	-0.96	down	--
c43338.graph_c3	6.47	0.65	0	-1.94	down	ATP-binding cassette sub-family C member 4
c33864.graph_c0	82.49	35.74	0.005	-0.94	down	serine protease 33
c48600.graph_c0	9.48	0	0	-2.32	down	--
c45805.graph_c0	18.86	4.44	0.001	-1.17	down	PREDICTED: uncharacterized protein LOC101746574
c37911.graph_c0	11.58	3.28	0.002	-1.12	down	--
c45177.graph_c0	4.83	0.8	0	-1.46	down	PREDICTED: monocarboxylate transporter 4-like
c44556.graph_c1	129.79	73.65	0.011	-0.73	down	nimrod B precursor
c46746.graph_c2	20.34	9.58	0.009	-0.82	down	PREDICTED: putative inorganic phosphate cotransporter-like
c45317.graph_c1	3.65	0	0	-1.31	down	--
c46808.graph_c3	3.18	0.67	0.029	-0.93	down	--
c39726.graph_c0	89.49	46.05	0.039	-0.76	down	Ecdysteroid kinase; Protein of unknown function (DUF1679)
c47956.graph_c0	16.53	8.54	0.01	-0.8	down	midgut carboxypeptidase A1
c42171.graph_c0	9.82	4.91	0.013	-0.89	down	ABC transporters
c48237.graph_c0	2.3	0.41	0.001	-1.17	down	PREDICTED: synaptic vesicle glycoprotein 2B-like
c43964.graph_c0	19.67	9.8	0.008	-0.83	down	PREDICTED: carbonyl reductase [NADPH] 3-like
c42326.graph_c0	2	0.38	0.021	-0.95	down	PREDICTED: organic cation transporter protein-like
c29543.graph_c0	23.73	7.69	0.02	-0.96	down	serine protease 24
c41251.graph_c0	25.03	9.97	0	-1.08	down	--
c27655.graph_c0	23.56	11.35	0.001	-0.89	down	putative copper-zinc superoxide dismutase
c48093.graph_c0	23.82	7.88	0.016	-0.97	down	--
c27184.graph_c0	29.73	16.48	0.026	-0.71	down	--
c43338.graph_c0	5.33	0.63	0	-2.17	down	ATP-binding cassette sub-family C member 4
c32629.graph_c0	10.65	2.94	0.002	-1.14	down	--
c46117.graph_c2	211.11	141.57	0.011	-0.72	down	PREDICTED: 2-methoxy-6-polyprenyl-1,4-benzoquinol methylase, mitochondrial-like isoform X2
c41302.graph_c2	10.27	4.54	0.041	-0.84	down	hypothetical protein KGM_02155
c32913.graph_c0	244.38	92.58	0	-1.14	down	--
c47667.graph_c6	21.83	13.04	0.011	-0.72	down	PREDICTED: 4-coumarate--CoA ligase 1-like
c47475.graph_c6	51.13	26.1	0.004	-0.79	down	PREDICTED: sodium/potassium-transporting ATPase subunit beta-2-like
c46754.graph_c6	186.03	76.16	0.004	-0.85	down	--
c48641.graph_c0	9.85	1.73	0.005	-1.07	down	PREDICTED: gamma-interferon-inducible lysosomal thiol reductase-like
c47100.graph_c3	4.9	2.2	0.007	-0.96	down	PREDICTED: proto-oncogene tyrosine-protein kinase ROS-like
c47555.graph_c3	534.56	243.7	0.04	-0.78	down	odorant degrading enzyme CXE10
c43328.graph_c1	57.1	19.04	0	-1.19	down	odorant degrading enzyme CXE16, partial
c47118.graph_c0	71.48	28.13	0.003	-0.99	down	UDP-glycosyltransferase 33F4
c41405.graph_c1	2.16	0.47	0.004	-1.1	down	putative lysosomal acid lipase
c40455.graph_c0	4.08	1.58	0.001	-1.02	down	juvenile hormone esterase
c45767.graph_c0	42.8	11.88	0.003	-1.1	down	UDP-glycosyltransferase UGT33F3
c39075.graph_c1	14.43	7.19	0.002	-0.85	down	sulfotransferase
c47822.graph_c2	30.21	10.43	0	-0.97	down	cytochrome P450 CYP333A1
c46504.graph_c3	33.48	16.37	0.044	-0.72	down	PREDICTED: protein real-time-like isoform X1
c44174.graph_c2	20.82	6.22	0	-1.44	down	--
c46293.graph_c0	519.03	180.77	0	-1.16	down	--
c46905.graph_c0	195.02	51.94	0	-1.21	down	beta-glucosidase precursor
c47555.graph_c2	361.98	177.97	0.008	-0.86	down	carboxylesterase
c42814.graph_c1	43.63	27.99	0.035	-0.6	down	AMP dependent coa ligase
c48186.graph_c0	16.82	35.08	0	0.89	up	--
c43889.graph_c1	9.35	19.73	0.036	0.79	up	pyrrolizidine alkaloid N-oxygenase precursor
c47222.graph_c3	16.46	50.39	0.019	0.95	up	putative lectin
c45129.graph_c2	142.98	368.83	0	1.07	up	transferrin
c46294.graph_c6	1.17	4.63	0	1.23	up	PREDICTED: mast/stem cell growth factor receptor Kit-like
c43086.graph_c0	1.5	9.61	0.002	1.12	up	--
c46516.graph_c6	23.48	56.22	0.001	0.88	up	putative synembryn-A
c24867.graph_c0	31.09	52.71	0.01	0.65	up	--
c47434.graph_c1	110.43	303.84	0	1.05	up	PREDICTED: sodium-dependent nutrient amino acid transporter 1-like
c41592.graph_c0	4.02	17.25	0.001	1.2	up	lectin2
c48103.graph_c0	0.59	2.69	0.006	1.07	up	--
c44515.graph_c1	94.73	212.75	0	0.94	up	small heat shock protein G7
c48085.graph_c0	40.02	75.81	0.011	0.75	up	--
c45899.graph_c2	7.15	18.83	0.011	0.93	up	--
c45004.graph_c2	0.96	5.63	0.008	1.03	up	--
